# Supplementary material for: Gene Expression Pattern in Transmitochondrial Cytoplasmic Hybrid Cells Harboring Type 2 Diabetes-Associated Mitochondrial DNA Haplogroups
Source: PLoS One. 2011 Jul 13;6(7):e22116. doi: 10.1371/journal.pone.0022116 (PMC3135611; doi:10.1371/journal.pone.0022116)
Supplement: File S1 — Lists of 210 differentially expressed genes that satisfied both the statistical significance criterion and pairwise fold change criterion >1.2-fold. (XLS) [file pone.0022116.s001.xls]

## Sheet: (a)17 genes
Gene symbol	Entrez Gene	mRNA accession	Gene name	Result from D5 vs F comparison			Result from N9a vs D5 comparison			Result from N9a vs F comparison
				ANOVA p-value	Tukey P-value	mean FC	ANOVA p-value	Tukey p-value	mean FC	ANOVA p-value	Tukey p-value	mean FC
ANKRD1	27063	NM_014391	ankyrin repeat domain 1 (cardiac muscle)	0.0446707	0.0440712	2.097 Up	0.0446707	0.569417	1.325 Down	0.0446707	0.18356	1.582 Up
SULF2	55959	NM_018837	sulfatase 2	0.0137803	0.0115927	1.461 Up	0.0137803	0.233104	1.207 Down	0.0137803	0.154759	1.211 Up
ATP8B1	5205	NM_005603	ATPase, class I, type 8B, member 1	0.0300296	0.0246175	1.320 Up	0.0300296	0.247001	1.167 Down	0.0300296	0.308058	1.131 Up
FBXL21	26223	NM_012159	F-box and leucine-rich repeat protein 21 (gene/pseudogene)	0.0366146	0.0339636	1.282 Up	0.0366146	0.463769	1.111 Down	0.0366146	0.193048	1.154 Up
SP140	11262	NM_007237	SP140 nuclear body protein	0.0161324	0.0140289	1.271 Up	0.0161324	0.0574412	1.207 Down	0.0161324	0.679275	1.054 Up
TFRC	7037	NM_003234	transferrin receptor (p90, CD71)	0.0491414	0.0478782	1.268 Up	0.0491414	0.103647	1.227 Down	0.0491414	0.905384	1.034 Up
LIN28B	389421	NM_001004317	lin-28 homolog B (C. elegans)	0.00980259	0.0234573	1.203 Up	0.00980259	0.995037	1.006 Down	0.00980259	0.017712	1.196 Up
ART3	419	NM_001179	ADP-ribosyltransferase 3	0.0418732	0.0393094	1.459 Down	0.0418732	0.496918	1.170 Up	0.0418732	0.202136	1.246 Down
PITPNC1	26207	NM_181671	phosphatidylinositol transfer protein, cytoplasmic 1	0.00931991	0.00760055	1.365 Down	0.00931991	0.167892	1.175 Up	0.00931991	0.144135	1.161 Down
ITGA2	3673	NM_002203	integrin, alpha 2 (CD49B, alpha 2 subunit of VLA-2 receptor)	0.00298533	0.00226902	1.347 Down	0.00298533	0.0466141	1.199 Up	0.00298533	0.150074	1.124 Down
BHLHE41	79365	NM_030762	basic helix-loop-helix family, member e41	0.00261634	0.00213459	1.280 Down	0.00261634	0.0995218	1.131 Up	0.00261634	0.0593951	1.132 Down
GRAP	10750	NM_006613	GRB2-related adaptor protein	0.0451997	0.0383356	1.273 Down	0.0451997	0.152495	1.193 Up	0.0451997	0.669071	1.068 Down
CHD5	26038	NM_015557	chromodomain helicase DNA binding protein 5	0.00620418	0.00532925	1.263 Down	0.00620418	0.192779	1.115 Up	0.00620418	0.0817403	1.133 Down
SCUBE3	222663	NM_152753	signal peptide, CUB domain, EGF-like 3	0.00287292	0.00250491	1.259 Down	0.00287292	0.150811	1.109 Up	0.00287292	0.0444393	1.134 Down
SRPX	8406	NM_006307	sushi-repeat-containing protein, X-linked	0.0249206	0.0199684	1.231 Down	0.0249206	0.159771	1.140 Up	0.0249206	0.396402	1.080 Down
HOMER3	9454	NM_004838	homer homolog 3 (Drosophila)	0.00953377	0.00792035	1.217 Down	0.00953377	0.190505	1.103 Up	0.00953377	0.130097	1.103 Down
PLXNB2	23654	NM_012401	plexin B2	0.0294747	0.0411346	1.204 Down	0.0294747	0.845109	1.038 Up	0.0294747	0.0739388	1.160 Down

## Sheet: (b)4 genes
Gene symbol	Entrez Gene	mRNA accession	Gene name	Result from D5 vs F comparison			Result from N9a vs D5 comparison			Result from N9a vs F comparison
				ANOVA p-value	Tukey P-value	mean FC	ANOVA p-value	Tukey p-value	mean FC	ANOVA p-value	Tukey p-value	mean FC
LCP1	3936	NM_002298	lymphocyte cytosolic protein 1 (L-plastin)	1.63373e-05	2.74397e-05	1.315 Up	1.63373e-05	3.15868e-05	1.325 Down	1.63373e-05	0.961807	1.008 Down
TPM1	7168	NM_000366	tropomyosin 1 (alpha)	0.0229626	0.0290595	1.213 Up	0.0229626	0.0362315	1.213 Down	0.0229626	0.999988	1.000 Up
TGFBI	7045	NM_000358	transforming growth factor, beta-induced, 68kDa	1.31791e-05	0.000658174	1.209 Up	1.31791e-05	9.4563e-06	1.406 Down	1.31791e-05	0.00176248	1.163 Down
ZNF25	219749	NM_145011	zinc finger protein 25	0.00640174	0.0344671	1.205 Down	0.00640174	0.00523626	1.317 Up	0.00640174	0.305796	1.093 Up

## Sheet: (c)3 genes
Gene symbol	Entrez Gene	mRNA accession	Gene name	Result from D5 vs F comparison			Result from N9a vs D5 comparison			Result from N9a vs F comparison
				ANOVA p-value	Tukey P-value	mean FC	ANOVA p-value	Tukey p-value	mean FC	ANOVA p-value	Tukey p-value	mean FC
ZNF761	388561	NM_001008401	zinc finger protein 761	0.0156037	0.037782	1.263 Up	0.0156037	0.999953	1.001 Down	0.0156037	0.0254976	1.263 Up
CRABP2	1382	NM_001878	cellular retinoic acid binding protein 2	0.00482274	0.00643482	1.332 Down	0.00482274	0.591265	1.076 Up	0.00482274	0.020782	1.238 Down
HSPG2	3339	NM_005529	heparan sulfate proteoglycan 2	0.00159782	0.00810382	1.269 Down	0.00159782	0.877268	1.031 Down	0.00159782	0.00221456	1.309 Down

## Sheet: (d)70 genes
Gene symbol	Entrez Gene	mRNA accession	Gene name	Result from D5 vs F comparison			Result from N9a vs D5 comparison			Result from N9a vs F comparison
				ANOVA p-value	Tukey P-value	mean FC	ANOVA p-value	Tukey p-value	mean FC	ANOVA p-value	Tukey p-value	mean FC
ZNF480	147657	NM_144684	zinc finger protein 480	0.0284631	0.868813	1.066 Down	0.0284631	0.0413719	1.463 Up	0.0284631	0.0523332	1.373 Up
DSG2	1829	NM_001943	desmoglein 2	0.024556	0.556596	1.115 Down	0.024556	0.0256856	1.409 Up	0.024556	0.0781689	1.264 Up
STK38L	23012	NM_015000	serine/threonine kinase 38 like	0.034053	0.077334	1.297 Down	0.034053	0.0330866	1.393 Up	0.034053	0.743406	1.074 Up
CP110	9738	NM_014711	CP110 protein	0.00148285	0.0416073	1.140 Down	0.00148285	0.00113264	1.289 Up	0.00148285	0.0375268	1.131 Up
PIGF	5281	NM_173074	phosphatidylinositol glycan anchor biosynthesis, class F	0.0157912	0.455581	1.088 Down	0.0157912	0.0158913	1.284 Up	0.0157912	0.0614189	1.180 Up
ZFP1	162239	NM_153688	zinc finger protein 1 homolog (mouse)	0.000528135	0.28257	1.068 Down	0.000528135	0.000664175	1.279 Up	0.000528135	0.00235003	1.197 Up
BBS10	79738	NM_024685	Bardet-Biedl syndrome 10	0.00814664	0.584375	1.064 Down	0.00814664	0.0100769	1.274 Up	0.00814664	0.0243107	1.198 Up
MRPL24	79590	NM_145729	mitochondrial ribosomal protein L24	0.012379	0.0932001	1.154 Down	0.012379	0.00973212	1.273 Up	0.012379	0.227556	1.103 Up
LSM5	23658	NM_012322	LSM5 homolog, U6 small nuclear RNA associated (S. cerevisiae)	0.000251165	0.20222	1.069 Down	0.000251165	0.000309535	1.273 Up	0.000251165	0.00126538	1.190 Up
TMSL3	7117	NM_183049	thymosin-like 3	0.0259392	0.0517	1.213 Down	0.0259392	0.0275689	1.260 Up	0.0259392	0.824781	1.039 Up
USP53	54532	NM_019050	ubiquitin specific peptidase 53	0.0107583	0.197848	1.112 Down	0.0107583	0.00892823	1.258 Up	0.0107583	0.0914852	1.132 Up
SNX16	64089	NM_022133	sorting nexin 16	0.0218138	0.420728	1.084 Down	0.0218138	0.0205713	1.241 Up	0.0218138	0.0926481	1.145 Up
SCML1	6322	NM_001037540	sex comb on midleg-like 1 (Drosophila)	0.00805006	0.717493	1.045 Down	0.00805006	0.0115053	1.241 Up	0.00805006	0.0193776	1.188 Up
MRPS36	92259	NM_033281	mitochondrial ribosomal protein S36	0.0401413	0.324814	1.108 Down	0.0401413	0.0338408	1.239 Up	0.0401413	0.222885	1.118 Up
SF3B14	51639	NM_016047	splicing factor 3B, 14 kDa subunit	0.00816411	0.0717636	1.134 Down	0.00816411	0.00634667	1.238 Up	0.00816411	0.184943	1.091 Up
ZNF670	93474	NM_033213	zinc finger protein 670	0.00137524	0.299055	1.064 Down	0.00137524	0.00157254	1.235 Up	0.00137524	0.00649907	1.161 Up
ACADSB	36	NM_001609	acyl-Coenzyme A dehydrogenase, short/branched chain	0.001364	0.166519	1.080 Down	0.001364	0.00131032	1.235 Up	0.001364	0.0100739	1.144 Up
SNRNP48	154007	NM_152551	small nuclear ribonucleoprotein 48kDa (U11/U12)	0.000579391	0.285287	1.059 Down	0.000579391	0.000723006	1.235 Up	0.000579391	0.0025869	1.166 Up
RAB3IP	117177	NM_175623	RAB3A interacting protein (rabin3)	0.00680536	0.403891	1.069 Down	0.00680536	0.00719509	1.234 Up	0.00680536	0.0286024	1.154 Up
SLC10A5	347051	NM_001010893	solute carrier family 10 (sodium/bile acid cotransporter family), member 5	0.0189542	0.895547	1.030 Down	0.0189542	0.0306304	1.234 Up	0.0189542	0.0336131	1.199 Up
SNX14	57231	NM_153816	sorting nexin 14	0.00113309	0.255574	1.066 Down	0.00113309	0.00125712	1.230 Up	0.00113309	0.00589336	1.155 Up
EXOC6	54536	NM_019053	exocyst complex component 6	0.0310158	0.801105	1.044 Down	0.0310158	0.0404992	1.227 Up	0.0310158	0.0640284	1.175 Up
CTBS	1486	NM_004388	chitobiase, di-N-acetyl-	0.0149665	0.232171	1.097 Down	0.0149665	0.0125174	1.223 Up	0.0149665	0.112246	1.115 Up
IMPA1	3612	NM_005536	inositol(myo)-1(or 4)-monophosphatase 1	0.000116197	0.101955	1.064 Down	0.000116197	0.000130472	1.222 Up	0.000116197	0.00077742	1.149 Up
MTIF3	219402	NM_152912	mitochondrial translational initiation factor 3	0.00157537	0.873003	1.021 Down	0.00157537	0.00340644	1.221 Up	0.00157537	0.00300379	1.196 Up
MMD	23531	NM_012329	monocyte to macrophage differentiation-associated	0.00286947	0.507577	1.050 Down	0.00286947	0.00375386	1.219 Up	0.00286947	0.00939337	1.161 Up
MAGOH	4116	NM_002370	mago-nashi homolog, proliferation-associated (Drosophila)	9.10665e-06	0.47696	1.025 Down	9.10665e-06	2.14957e-05	1.216 Up	9.10665e-06	2.27236e-05	1.186 Up
MOBKL1A	92597	NM_173468	MOB1, Mps One Binder kinase activator-like 1A (yeast)	0.00100094	0.500175	1.043 Down	0.00100094	0.00148201	1.215 Up	0.00100094	0.00313671	1.165 Up
P4HA1	5033	NM_000917	prolyl 4-hydroxylase, alpha polypeptide I	0.0255377	0.151272	1.120 Down	0.0255377	0.0205039	1.212 Up	0.0255377	0.303226	1.082 Up
VAMP4	8674	NM_003762	vesicle-associated membrane protein 4	0.0182634	0.289004	1.087 Down	0.0182634	0.0157452	1.211 Up	0.0182634	0.111917	1.114 Up
SUB1	10923	NM_006713	SUB1 homolog (S. cerevisiae)	0.00613123	0.0346447	1.137 Down	0.00613123	0.00497805	1.211 Up	0.00613123	0.288586	1.065 Up
TRHDE	29953	NM_013381	thyrotropin-releasing hormone degrading enzyme	0.00613261	0.151387	1.091 Down	0.00613261	0.00504465	1.208 Up	0.00613261	0.0626676	1.107 Up
ZNF354A	6940	NM_005649	zinc finger protein 354A	0.00357488	0.707578	1.035 Down	0.00357488	0.00562748	1.207 Up	0.00357488	0.00866402	1.166 Up
SNX24	28966	NM_014035	sorting nexin 24	0.0123585	0.147285	1.102 Down	0.0123585	0.00982678	1.206 Up	0.0123585	0.142637	1.095 Up
MYBL1	4603	NM_001080416	v-myb myeloblastosis viral oncogene homolog (avian)-like 1	0.0417373	0.233938	1.110 Down	0.0417373	0.0340929	1.206 Up	0.0417373	0.321655	1.086 Up
SHOC2	8036	NM_007373	soc-2 suppressor of clear homolog (C. elegans)	9.73917e-05	0.0531425	1.068 Down	9.73917e-05	9.68161e-05	1.205 Up	9.73917e-05	0.000924587	1.129 Up
CECR2	27443	NM_031413	cat eye syndrome chromosome region, candidate 2	0.0410876	0.740903	1.049 Down	0.0410876	0.0480439	1.204 Up	0.0410876	0.0931402	1.149 Up
C5orf33	133686	NM_001085411	chromosome 5 open reading frame 33	0.00774299	0.758952	1.035 Down	0.00774299	0.0116849	1.204 Up	0.00774299	0.0174815	1.164 Up
ACOT13	55856	NM_018473	acyl-CoA thioesterase 13	0.00385021	0.278484	1.067 Down	0.00385021	0.00381227	1.204 Up	0.00385021	0.0214457	1.128 Up
NSBP1	79366	NM_030763	nucleosomal binding protein 1	0.0384055	0.329598	1.091 Down	0.0384055	0.0325199	1.203 Up	0.0384055	0.210188	1.103 Up
ZNF32	7580	NM_006973	zinc finger protein 32	0.0166584	0.0263695	1.186 Down	0.0166584	0.0218058	1.203 Up	0.0166584	0.951964	1.015 Up
ZNF678	339500	NM_178549	zinc finger protein 678	0.000347819	0.0423835	1.082 Down	0.000347819	0.000292123	1.202 Up	0.000347819	0.00545183	1.112 Up
SENP7	57337	NM_020654	SUMO1/sentrin specific peptidase 7	0.00251179	0.987093	1.007 Down	0.00251179	0.00676349	1.202 Up	0.00251179	0.00379557	1.194 Up
ZNF286A	57335	NM_020652	zinc finger protein 286A	0.00449934	0.284605	1.067 Down	0.00449934	0.00440881	1.201 Up	0.00449934	0.0249865	1.126 Up
ZNF438	220929	NM_182755	zinc finger protein 438	0.0371388	0.367576	1.084 Down	0.0371388	0.0322093	1.200 Up	0.0371388	0.181964	1.107 Up
IFITM3	10410	NM_021034	interferon induced transmembrane protein 3 (1-8U)	0.0397038	0.351798	1.135 Up	0.0397038	0.0339792	1.318 Down	0.0397038	0.203332	1.161 Down
IFI35	3430	NM_005533	interferon-induced protein 35	0.0315271	0.549932	1.086 Up	0.0315271	0.0318305	1.281 Down	0.0315271	0.101535	1.179 Down
MGLL	11343	NM_007283	monoglyceride lipase	0.0108778	0.0548634	1.169 Up	0.0108778	0.00889541	1.263 Down	0.0108778	0.342487	1.081 Down
LSS	4047	NM_002340	lanosterol synthase (2,3-oxidosqualene-lanosterol cyclase)	0.0306719	0.434667	1.095 Up	0.0306719	0.0282974	1.260 Down	0.0306719	0.126541	1.151 Down
SLC18A3	6572	NM_003055	solute carrier family 18 (vesicular acetylcholine), member 3	0.0116198	0.437492	1.076 Up	0.0116198	0.0119149	1.247 Down	0.0116198	0.0465344	1.160 Down
BLOC1S3	388552	NM_212550	biogenesis of lysosomal organelles complex-1, subunit 3	0.00822871	0.521243	1.061 Up	0.00822871	0.00954179	1.235 Down	0.00822871	0.027475	1.164 Down
SCN3B	55800	NM_018400	sodium channel, voltage-gated, type III, beta	0.000166048	0.426447	1.040 Up	0.000166048	0.000281021	1.228 Down	0.000166048	0.00051765	1.181 Down
COPZ2	51226	NM_016429	coatomer protein complex, subunit zeta 2	0.00417277	0.287431	1.073 Up	0.00417277	0.00413577	1.225 Down	0.00417277	0.0228044	1.141 Down
CD14	929	NM_000591	CD14 molecule	0.0222732	0.548595	1.064 Up	0.0222732	0.0234052	1.219 Down	0.0222732	0.0719936	1.145 Down
SGK1	6446	NM_005627	serum/glucocorticoid regulated kinase 1	0.0461046	0.358468	1.097 Up	0.0461046	0.0393102	1.217 Down	0.0461046	0.231083	1.110 Down
HTR1B	3351	NM_000863	5-hydroxytryptamine (serotonin) receptor 1B	0.0293472	0.63679	1.058 Up	0.0293472	0.0323299	1.215 Down	0.0293472	0.0804442	1.149 Down
PPP1R16B	26051	NM_015568	protein phosphatase 1, regulatory (inhibitor) subunit 16B	0.00452869	0.821439	1.029 Up	0.00452869	0.00796547	1.215 Down	0.00452869	0.00930588	1.181 Down
LILRA3	11026	NM_006865	leukocyte immunoglobulin-like receptor, subfamily A (without TM domain), member 3	0.0205775	0.343379	1.082 Up	0.0205775	0.0183325	1.212 Down	0.0205775	0.106908	1.119 Down
RPLP0	6175	NM_053275	ribosomal protein, large, P0	0.00060736	0.100774	1.074 Up	0.00060736	0.000565854	1.209 Down	0.00060736	0.00565827	1.126 Down
FASTK	10922	NM_006712	Fas-activated serine/threonine kinase	0.00204867	0.172911	1.074 Up	0.00204867	0.00190336	1.208 Down	0.00204867	0.0156636	1.125 Down
NEUROD2	4761	NM_006160	neurogenic differentiation 2	0.00245831	0.725563	1.032 Up	0.00245831	0.00414485	1.208 Down	0.00245831	0.0057748	1.170 Down
PIP5KL1	138429	NM_173492	phosphatidylinositol-4-phosphate 5-kinase-like 1	0.00657631	0.317081	1.069 Up	0.00657631	0.00639772	1.207 Down	0.00657631	0.0343446	1.129 Down
MVK	4598	NM_000431	mevalonate kinase	0.0248993	0.863253	1.032 Up	0.0248993	0.0366166	1.206 Down	0.0248993	0.0464519	1.169 Down
DAPK3	1613	NM_001348	death-associated protein kinase 3	0.0225217	0.184527	1.106 Up	0.0225217	0.0180835	1.206 Down	0.0225217	0.218018	1.091 Down
HIST1H2AB	8335	NM_003513	histone cluster 1, H2ab	0.00806143	0.293279	1.073 Up	0.00806143	0.00749578	1.205 Down	0.00806143	0.0459854	1.123 Down
HIST1H3F	8968	NM_021018	histone cluster 1, H3f	0.00631305	0.125533	1.095 Up	0.00631305	0.00505097	1.205 Down	0.00631305	0.0775422	1.100 Down
MAN2C1	4123	NM_006715	mannosidase, alpha, class 2C, member 1	0.00079106	0.901847	1.016 Up	0.00079106	0.00193403	1.204 Down	0.00079106	0.00144693	1.185 Down
COL6A1	1291	NM_001848	collagen, type VI, alpha 1	0.00482509	0.787415	1.030 Up	0.00482509	0.00804233	1.201 Down	0.00482509	0.0104328	1.166 Down
IL21R	50615	NM_181078	interleukin 21 receptor	0.0135846	0.870679	1.027 Up	0.0135846	0.0221063	1.201 Down	0.0135846	0.0254253	1.169 Down
SIX2	10736	NM_016932	SIX homeobox 2	0.00976741	0.97012	1.012 Up	0.00976741	0.0206999	1.200 Down	0.00976741	0.015013	1.186 Down

## Sheet: (e)25 genes
Gene symbol	Entrez Gene	mRNA accession	Gene name	Result from D5 vs F comparison			Result from N9a vs D5 comparison			Result from N9a vs F comparison
				ANOVA p-value	Tukey P-value	mean FC	ANOVA p-value	Tukey p-value	mean FC	ANOVA p-value	Tukey p-value	mean FC
ZNF721	170960	NM_133474	zinc finger protein 721	0.000190297	0.801963	1.052 Up	0.000190297	0.00121464	1.559 Up	0.000190297	0.000213354	1.641 Up
OCLM	10896	NM_022375	oculomedin	0.000300086	0.860865	1.043 Up	0.000300086	0.00171067	1.526 Up	0.000300086	0.000345643	1.591 Up
LGR5	8549	NM_003667	leucine-rich repeat-containing G protein-coupled receptor 5	0.0132578	0.997133	1.006 Down	0.0132578	0.0310334	1.329 Up	0.0132578	0.0180489	1.321 Up
ZNF595	152687	NM_182524	zinc finger protein 595	0.0127268	0.680371	1.061 Down	0.0127268	0.0163946	1.292 Up	0.0127268	0.032544	1.217 Up
HS3ST3B1	9953	NM_006041	heparan sulfate (glucosamine) 3-O-sulfotransferase 3B1	0.0186694	0.976772	1.015 Down	0.0186694	0.0368766	1.254 Up	0.0186694	0.0274915	1.235 Up
B3GNT2	10678	NM_006577	UDP-GlcNAc:betaGal beta-1,3-N-acetylglucosaminyltransferase 2	8.13382e-05	0.777145	1.020 Down	8.13382e-05	0.000208993	1.230 Up	8.13382e-05	0.000168374	1.206 Up
LSM8	51691	NM_016200	LSM8 homolog, U6 small nuclear RNA associated (S. cerevisiae)	0.000417784	0.958541	1.010 Down	0.000417784	0.00121864	1.225 Up	0.000417784	0.000698266	1.212 Up
BRCA2	675	NM_000059	breast cancer 2, early onset	0.00196446	0.504324	1.069 Up	0.00196446	0.0205445	1.224 Up	0.00196446	0.00168722	1.308 Up
APIP	51074	NM_015957	APAF1 interacting protein	0.00396251	0.968292	1.013 Up	0.00396251	0.0145303	1.222 Up	0.00396251	0.00471057	1.238 Up
HSD17B6	8630	NM_003725	hydroxysteroid (17-beta) dehydrogenase 6 homolog (mouse)	0.016572	0.984606	1.010 Down	0.016572	0.0344704	1.217 Up	0.016572	0.0238542	1.204 Up
SLC38A9	153129	NM_173514	solute carrier family 38, member 9	0.000127154	0.204201	1.076 Up	0.000127154	0.00267067	1.216 Up	0.000127154	0.000103848	1.309 Up
ZNF138	7697	NM_006524	zinc finger protein 138	0.0213973	0.997471	1.004 Down	0.0213973	0.0467904	1.211 Up	0.0213973	0.0284693	1.206 Up
NRIP1	8204	NM_003489	nuclear receptor interacting protein 1	0.00264003	0.670029	1.048 Up	0.00264003	0.0194784	1.210 Up	0.00264003	0.00244305	1.268 Up
ZNF124	7678	NM_003431	zinc finger protein 124	0.00116467	0.999878	1.001 Down	0.00116467	0.00381104	1.210 Up	0.00116467	0.00165422	1.209 Up
SEC11C	90701	NM_033280	SEC11 homolog C (S. cerevisiae)	0.000352208	0.948778	1.011 Up	0.000352208	0.00165405	1.202 Up	0.000352208	0.000441416	1.215 Up
GLRX	2745	NM_002064	glutaredoxin (thioltransferase)	0.000287975	0.524318	1.043 Up	0.000287975	0.00289562	1.201 Up	0.000287975	0.000270607	1.252 Up
MMP2	4313	NM_004530	matrix metallopeptidase 2 (gelatinase A, 72kDa gelatinase, 72kDa type IV collagenase)	0.00207395	0.423502	1.084 Up	0.00207395	0.00258921	1.358 Down	0.00207395	0.00774525	1.253 Down
CD70	970	NM_001252	CD70 molecule	0.00120065	0.869197	1.028 Up	0.00120065	0.00266176	1.312 Down	0.00120065	0.00230214	1.276 Down
CTU1	90353	NM_145232	cytosolic thiouridylase subunit 1 homolog (S. pombe)	0.017774	0.707696	1.064 Up	0.017774	0.0225289	1.302 Down	0.017774	0.0433956	1.224 Down
CES1	1066	NM_001025195	carboxylesterase 1 (monocyte/macrophage serine esterase 1)	0.0044744	0.632051	1.056 Up	0.0044744	0.00629372	1.288 Down	0.0044744	0.0121859	1.220 Down
ITGA11	22801	NM_001004439	integrin, alpha 11	0.0120099	0.671509	1.058 Up	0.0120099	0.0154457	1.271 Down	0.0120099	0.031155	1.201 Down
MVD	4597	NM_002461	mevalonate (diphospho) decarboxylase	0.00595066	0.78137	1.038 Up	0.00595066	0.00957052	1.249 Down	0.00595066	0.0129849	1.203 Down
MVP	9961	NM_017458	major vault protein	8.53526e-05	0.991348	1.004 Up	8.53526e-05	0.000311952	1.243 Down	8.53526e-05	0.000133965	1.238 Down
MRPL36	64979	NM_032479	mitochondrial ribosomal protein L36	0.0142879	0.98072	1.012 Up	0.0142879	0.0298512	1.233 Down	0.0142879	0.020977	1.218 Down
SARM1	23098	NM_015077	sterile alpha and TIR motif containing 1	0.0124777	0.999998	1.000 Up	0.0124777	0.0314191	1.211 Down	0.0124777	0.0162832	1.211 Down

## Sheet: (f)91 genes
Gene symbol	Entrez Gene	mRNA accession	Gene name	Result from D5 vs F comparison			Result from N9a vs D5 comparison			Result from N9a vs F comparison
				ANOVA p-value	Tukey P-value	mean FC	ANOVA p-value	Tukey p-value	mean FC	ANOVA p-value	Tukey p-value	mean FC
EDIL3	10085	NM_005711	EGF-like repeats and discoidin I-like domains 3	0.0236157	0.335223	1.354 Up	0.0236157	0.30822	1.392 Up	0.0236157	0.018946	1.886 Up
IL1A	3552	NM_000575	interleukin 1, alpha	0.00410032	0.277682	1.195 Up	0.00410032	0.0791403	1.327 Up	0.00410032	0.00316714	1.587 Up
G0S2	50486	NM_015714	G0/G1switch 2	0.0487494	0.855845	1.066 Up	0.0487494	0.169576	1.284 Up	0.0487494	0.0454827	1.370 Up
ADAMTS6	11174	NM_197941	ADAM metallopeptidase with thrombospondin type 1 motif, 6	0.0354026	0.332103	1.164 Up	0.0354026	0.422995	1.148 Up	0.0354026	0.0291595	1.336 Up
NAP1L2	4674	NM_021963	nucleosome assembly protein 1-like 2	0.0359781	0.194764	1.208 Up	0.0359781	0.671965	1.095 Up	0.0359781	0.0331683	1.322 Up
CTSL2	1515	NM_001333	cathepsin L2	0.0125034	0.867641	1.041 Up	0.0125034	0.0530111	1.252 Up	0.0125034	0.0124372	1.303 Up
TPH1	7166	NM_004179	tryptophan hydroxylase 1	0.0455519	0.577746	1.104 Up	0.0455519	0.284294	1.177 Up	0.0455519	0.0377005	1.300 Up
MOCS3	27304	NM_014484	molybdenum cofactor synthesis 3	0.00663966	0.421888	1.091 Up	0.00663966	0.0799751	1.188 Up	0.00663966	0.00531836	1.297 Up
CLN5	1203	NM_006493	ceroid-lipofuscinosis, neuronal 5	0.00426933	0.173614	1.126 Up	0.00426933	0.132657	1.145 Up	0.00426933	0.00326958	1.289 Up
CAMK1G	57172	NM_020439	calcium/calmodulin-dependent protein kinase IG	0.0218061	0.167529	1.175 Up	0.0218061	0.54923	1.095 Up	0.0218061	0.0192169	1.287 Up
C13orf34	79866	NM_024808	chromosome 13 open reading frame 34	0.00101632	0.0386947	1.152 Up	0.00101632	0.133974	1.114 Up	0.00101632	0.000800211	1.283 Up
DNAJB4	11080	NM_007034	DnaJ (Hsp40) homolog, subfamily B, member 4	0.00602865	0.404597	1.088 Up	0.00602865	0.0765823	1.178 Up	0.00602865	0.00480915	1.282 Up
SNCAIP	9627	NM_005460	synuclein, alpha interacting protein	0.0132757	0.0501961	1.238 Up	0.0132757	0.910962	1.034 Up	0.0132757	0.0164904	1.279 Up
ZNF675	171392	NM_138330	zinc finger protein 675	0.0039711	0.0607896	1.168 Up	0.0039711	0.347195	1.094 Up	0.0039711	0.00340156	1.277 Up
PTPRZ1	5803	NM_002851	protein tyrosine phosphatase, receptor-type, Z polypeptide 1	0.036202	0.306217	1.143 Up	0.036202	0.463704	1.116 Up	0.036202	0.0301806	1.275 Up
B3GALTL	145173	NM_194318	beta 1,3-galactosyltransferase-like	0.0175279	0.326222	1.116 Up	0.0175279	0.248911	1.139 Up	0.0175279	0.0138952	1.271 Up
VPS36	51028	NM_016075	vacuolar protein sorting 36 homolog (S. cerevisiae)	9.65589e-05	0.0202492	1.119 Up	9.65589e-05	0.013388	1.135 Up	9.65589e-05	7.02913e-05	1.270 Up
EXPH5	23086	NM_015065	exophilin 5	0.0313559	0.725019	1.065 Up	0.0313559	0.156437	1.189 Up	0.0313559	0.0273863	1.266 Up
ZNF624	57547	NM_020787	zinc finger protein 624	0.00112346	0.399859	1.064 Up	0.00112346	0.0150399	1.184 Up	0.00112346	0.000937309	1.259 Up
CYP2B6	1555	NM_000767	cytochrome P450, family 2, subfamily B, polypeptide 6	0.00169947	0.0369944	1.153 Up	0.00169947	0.246453	1.090 Up	0.00169947	0.00142441	1.258 Up
ALG6	29929	NM_013339	asparagine-linked glycosylation 6, alpha-1,3-glucosyltransferase homolog (S. cerevisiae)	0.00042642	0.259107	1.068 Up	0.00042642	0.0082247	1.175 Up	0.00042642	0.000343608	1.255 Up
USPL1	10208	NM_005800	ubiquitin specific peptidase like 1	0.0315315	0.164883	1.168 Up	0.0315315	0.701442	1.068 Up	0.0315315	0.0298717	1.248 Up
AP4S1	11154	NM_007077	adaptor-related protein complex 4, sigma 1 subunit	0.0133182	0.340444	1.099 Up	0.0133182	0.188639	1.135 Up	0.0133182	0.0104789	1.248 Up
SUGT1	10910	NM_006704	SGT1, suppressor of G2 allele of SKP1 (S. cerevisiae)	0.00125361	0.43442	1.059 Up	0.00125361	0.0154426	1.178 Up	0.00125361	0.00105895	1.247 Up
RFESD	317671	NM_173362	Rieske (Fe-S) domain containing	0.0257321	0.0999305	1.195 Up	0.0257321	0.859124	1.043 Up	0.0257321	0.0283686	1.246 Up
NFYB	4801	NM_006166	nuclear transcription factor Y, beta	0.000320912	0.278698	1.061 Up	0.000320912	0.00569169	1.172 Up	0.000320912	0.000264038	1.243 Up
UBE2J1	51465	NM_016021	ubiquitin-conjugating enzyme E2, J1 (UBC6 homolog, yeast)	0.000316577	0.485466	1.044 Up	0.000316577	0.00342973	1.189 Up	0.000316577	0.000290347	1.242 Up
HSN2	378465	NM_213655	hereditary sensory neuropathy, type II	0.048431	0.950174	1.026 Up	0.048431	0.132087	1.210 Up	0.048431	0.0499193	1.241 Up
QPCT	25797	NM_012413	glutaminyl-peptide cyclotransferase	0.0323071	0.115118	1.189 Up	0.0323071	0.879206	1.040 Up	0.0323071	0.0358002	1.237 Up
KCNRG	283518	NM_173605	potassium channel regulator	0.041854	0.391609	1.109 Up	0.041854	0.406899	1.111 Up	0.041854	0.0343677	1.232 Up
IGF2	3481	AK074614	insulin-like growth factor 2 (somatomedin A)	0.0105296	0.553018	1.063 Up	0.0105296	0.088657	1.156 Up	0.0105296	0.00876176	1.230 Up
ELOVL2	54898	NM_017770	elongation of very long chain fatty acids (FEN1/Elo2, SUR4/Elo3, yeast)-like 2	0.0123767	0.479461	1.073 Up	0.0123767	0.12123	1.145 Up	0.0123767	0.0100086	1.229 Up
SLC41A2	84102	NM_032148	solute carrier family 41, member 2	0.038625	0.174657	1.160 Up	0.038625	0.753808	1.059 Up	0.038625	0.0375107	1.229 Up
ALG11	440138	NM_001004127	asparagine-linked glycosylation 11, alpha-1,2-mannosyltransferase homolog (yeast)	0.00380325	0.0533586	1.143 Up	0.00380325	0.377493	1.074 Up	0.00380325	0.00332883	1.229 Up
SFRS12IP1	285672	NM_173829	SFRS12-interacting protein 1	0.00177549	0.521276	1.050 Up	0.00177549	0.0179475	1.168 Up	0.00177549	0.00154357	1.227 Up
FASTKD3	79072	NM_024091	FAST kinase domains 3	0.018713	0.182506	1.128 Up	0.018713	0.457639	1.084 Up	0.018713	0.0158434	1.224 Up
RPL22	6146	NM_000983	ribosomal protein L22	0.000938251	0.0443311	1.115 Up	0.000938251	0.106181	1.096 Up	0.000938251	0.000723852	1.223 Up
SYDE2	84144	NM_032184	synapse defective 1, Rho GTPase, homolog 2 (C. elegans)	0.000279458	0.10403	1.077 Up	0.000279458	0.0113609	1.135 Up	0.000279458	0.000209234	1.223 Up
PIGU	128869	NM_080476	phosphatidylinositol glycan anchor biosynthesis, class U	0.0102734	0.15838	1.118 Up	0.0102734	0.323886	1.092 Up	0.0102734	0.00834546	1.221 Up
C11orf82	220042	ENST00000329143	chromosome 11 open reading frame 82	0.0411918	0.488072	1.087 Up	0.0411918	0.319508	1.120 Up	0.0411918	0.0336312	1.218 Up
NDUFC2	4718	NM_004549	NADH dehydrogenase (ubiquinone) 1, subcomplex unknown, 2, 14.5kDa	0.0356878	0.232084	1.131 Up	0.0356878	0.583823	1.077 Up	0.0356878	0.0313158	1.217 Up
SKA3	221150	NM_145061	spindle and kinetochore associated complex subunit 3	0.00393132	0.224958	1.086 Up	0.00393132	0.0942173	1.121 Up	0.00393132	0.00300713	1.217 Up
CYP2R1	120227	NM_024514	cytochrome P450, family 2, subfamily R, polypeptide 1	0.00441246	0.948948	1.015 Up	0.00441246	0.0170906	1.196 Up	0.00441246	0.00504778	1.214 Up
GOLT1B	51026	NM_016072	golgi transport 1 homolog B (S. cerevisiae)	0.00118508	0.533066	1.044 Up	0.00118508	0.011778	1.162 Up	0.00118508	0.00105336	1.212 Up
DNAJC3	5611	NM_006260	DnaJ (Hsp40) homolog, subfamily C, member 3	4.92855e-05	0.108577	1.059 Up	4.92855e-05	0.00144716	1.145 Up	4.92855e-05	3.89088e-05	1.212 Up
FBXO9	26268	NM_033480//AK095315//AK095307	F-box protein 9	0.0369718	0.800746	1.045 Up	0.0369718	0.152995	1.159 Up	0.0369718	0.0335125	1.211 Up
UCHL3	7347	NM_006002	ubiquitin carboxyl-terminal esterase L3 (ubiquitin thiolesterase)	0.000772315	0.0290264	1.117 Up	0.000772315	0.131935	1.083 Up	0.000772315	0.000614063	1.210 Up
ALKBH8	91801	NM_138775	alkB, alkylation repair homolog 8 (E. coli)	0.0379998	0.131072	1.167 Up	0.0379998	0.880461	1.037 Up	0.0379998	0.0416242	1.210 Up
CENPJ	55835	NM_018451	centromere protein J	0.0376969	0.606832	1.067 Up	0.0376969	0.230983	1.131 Up	0.0376969	0.0313893	1.207 Up
SETMAR	6419	NM_006515	SET domain and mariner transposase fusion gene	0.0424531	0.528618	1.078 Up	0.0424531	0.298922	1.119 Up	0.0424531	0.0348206	1.206 Up
FBXL3	26224	NM_012158	F-box and leucine-rich repeat protein 3	0.00102268	0.0419084	1.110 Up	0.00102268	0.124192	1.086 Up	0.00102268	0.000798531	1.206 Up
MTM1	4534	NM_000252	myotubularin 1	0.0077124	0.734264	1.039 Up	0.0077124	0.0459903	1.160 Up	0.0077124	0.00709669	1.206 Up
BCL2L11	10018	NM_138621	BCL2-like 11 (apoptosis facilitator)	0.0115145	0.585977	1.055 Up	0.0115145	0.0892859	1.143 Up	0.0115145	0.00968933	1.205 Up
UFM1	51569	NM_016617	ubiquitin-fold modifier 1	0.00104175	0.0305201	1.119 Up	0.00104175	0.176638	1.077 Up	0.00104175	0.000848819	1.205 Up
FASTKD1	79675	NM_024622	FAST kinase domains 1	0.00784061	0.432778	1.065 Up	0.00784061	0.0905524	1.131 Up	0.00784061	0.00628638	1.205 Up
RPL22L1	200916	NM_001099645	ribosomal protein L22-like 1	0.00282556	0.427088	1.056 Up	0.00282556	0.035068	1.141 Up	0.00282556	0.00231406	1.204 Up
ZNF383	163087	NM_152604	zinc finger protein 383	0.0266692	0.410531	1.085 Up	0.0266692	0.274989	1.110 Up	0.0266692	0.0214205	1.204 Up
MPHOSPH8	54737	NM_017520	M-phase phosphoprotein 8	0.000569547	0.00713593	1.149 Up	0.000569547	0.422496	1.048 Up	0.000569547	0.000583068	1.204 Up
CRLS1	54675	NM_019095	cardiolipin synthase 1	2.69813e-05	0.457937	1.029 Up	2.69813e-05	0.000278358	1.169 Up	2.69813e-05	2.71115e-05	1.203 Up
RBM8A	9939	BC071577	RNA binding motif protein 8A	0.0103015	0.145812	1.113 Up	0.0103015	0.350866	1.081 Up	0.0103015	0.00847182	1.203 Up
ABCC4	10257	NM_005845	ATP-binding cassette, sub-family C (CFTR/MRP), member 4	0.00239195	0.0216551	1.149 Up	0.00239195	0.569437	1.047 Up	0.00239195	0.00246011	1.203 Up
NEK3	4752	NM_002498	NIMA (never in mitosis gene a)-related kinase 3	0.0225734	0.55236	1.065 Up	0.0225734	0.171235	1.129 Up	0.0225734	0.0185499	1.202 Up
RAP2A	5911	NM_021033	RAP2A, member of RAS oncogene family	0.00747918	0.229985	1.089 Up	0.00747918	0.169444	1.104 Up	0.00747918	0.00579573	1.202 Up
FZD3	7976	NM_017412	frizzled homolog 3 (Drosophila)	0.000428503	0.996979	1.003 Up	0.000428503	0.00163589	1.199 Up	0.000428503	0.000595639	1.202 Up
ATAD5	79915	NM_024857	ATPase family, AAA domain containing 5	0.00716905	0.345481	1.072 Up	0.00716905	0.10672	1.120 Up	0.00716905	0.0056163	1.201 Up
ND3	4537	NC_012920	mitochondrially encoded NADH dehydrogenase 3	0.0363573	0.962196	1.018 Up	0.0363573	0.100342	1.180 Up	0.0363573	0.0387529	1.201 Up
GTF3A	2971	NM_002097	general transcription factor IIIA	0.0311175	0.959981	1.019 Down	0.0311175	0.0536475	1.224 Up	0.0311175	0.0470919	1.201 Up
TNC	3371	NM_002160	tenascin C	0.0147571	0.170218	1.248 Down	0.0147571	0.406501	1.170 Down	0.0147571	0.0123035	1.460 Down
PLA2G16	11145	NM_007069	phospholipase A2, group XVI	0.0164139	0.798073	1.075 Down	0.0164139	0.078135	1.338 Down	0.0164139	0.0152823	1.438 Down
KCNN4	3783	NM_002250	potassium intermediate/small conductance calcium-activated channel, subfamily N, member 4	0.0250409	0.0863991	1.322 Down	0.0250409	0.909502	1.051 Down	0.0250409	0.0294828	1.389 Down
PDGFRA	5156	NM_006206	platelet-derived growth factor receptor, alpha polypeptide	0.0389896	0.144609	1.233 Down	0.0389896	0.84679	1.060 Down	0.0389896	0.0410624	1.307 Down
SPOCK1	6695	NM_004598	sparc/osteonectin, cwcv and kazal-like domains proteoglycan (testican) 1	0.0447218	0.537152	1.111 Down	0.0447218	0.305356	1.171 Down	0.0447218	0.03676	1.301 Down
ITGA10	8515	NM_003637	integrin, alpha 10	0.0317432	0.0873333	1.253 Down	0.0317432	0.969248	1.023 Down	0.0317432	0.0409513	1.283 Down
S100A2	6273	NM_005978	S100 calcium binding protein A2	0.0313893	0.118685	1.210 Down	0.0313893	0.855904	1.049 Down	0.0313893	0.0339464	1.269 Down
LTK	4058	NM_002344	leukocyte receptor tyrosine kinase	0.00221605	0.380414	1.073 Down	0.00221605	0.0312333	1.176 Down	0.00221605	0.00179224	1.262 Down
IDH2	3418	NM_002168	isocitrate dehydrogenase 2 (NADP+), mitochondrial	0.0154501	0.533925	1.079 Down	0.0154501	0.129443	1.168 Down	0.0154501	0.0126747	1.260 Down
FAH	2184	NM_000137	fumarylacetoacetate hydrolase (fumarylacetoacetase)	0.025013	0.438395	1.098 Down	0.025013	0.243272	1.141 Down	0.025013	0.0200944	1.253 Down
ITPR3	3710	NM_002224	inositol 1,4,5-triphosphate receptor, type 3	0.00266131	0.614203	1.049 Down	0.00266131	0.0219003	1.187 Down	0.00266131	0.00238737	1.244 Down
FURIN	5045	NM_002569	furin (paired basic amino acid cleaving enzyme)	0.0330222	0.480399	1.088 Down	0.0330222	0.274213	1.129 Down	0.0330222	0.0267949	1.229 Down
ANPEP	290	NM_001150	alanyl (membrane) aminopeptidase	0.0269593	0.259337	1.121 Down	0.0269593	0.436905	1.095 Down	0.0269593	0.0223816	1.228 Down
SDCBP2	27111	NM_080489	syndecan binding protein (syntenin) 2	0.0144683	0.387132	1.083 Down	0.0144683	0.176527	1.125 Down	0.0144683	0.0114556	1.219 Down
SNCB	6620	NM_001001502	synuclein, beta	0.00605296	0.913976	1.021 Down	0.00605296	0.0250134	1.193 Down	0.00605296	0.00651864	1.218 Down
NCAM1	4684	NM_181351	neural cell adhesion molecule 1	0.0343424	0.0798071	1.207 Down	0.0343424	0.99642	1.006 Down	0.0343424	0.0490792	1.215 Down
MMP14	4323	NM_004995	matrix metallopeptidase 14 (membrane-inserted)	0.000970204	0.0657916	1.101 Down	0.000970204	0.0737886	1.103 Down	0.000970204	0.000729796	1.215 Down
CCNB3	85417	NM_033031	cyclin B3	0.0339414	0.956454	1.019 Down	0.0339414	0.0967761	1.182 Down	0.0339414	0.0359252	1.205 Down
CSK	1445	NM_004383	c-src tyrosine kinase	0.00297555	0.133879	1.093 Down	0.00297555	0.120377	1.101 Down	0.00297555	0.00226867	1.204 Down
TYRO3	7301	NM_006293	TYRO3 protein tyrosine kinase	0.00915179	0.83079	1.031 Down	0.00915179	0.0438184	1.168 Down	0.00915179	0.00894077	1.204 Down
NACC1	112939	NM_052876	nucleus accumbens associated 1, BEN and BTB (POZ) domain containing	0.0127192	0.0842169	1.144 Down	0.0127192	0.655075	1.053 Down	0.0127192	0.0123785	1.204 Down
PFKL	5211	NM_001002021	phosphofructokinase, liver	0.00238165	0.534758	1.046 Down	0.00238165	0.0231875	1.149 Down	0.00238165	0.00206089	1.202 Down
PCYT2	5833	NM_002861	phosphate cytidylyltransferase 2, ethanolamine	0.038358	0.716167	1.053 Down	0.038358	0.187474	1.141 Down	0.038358	0.0332165	1.201 Down
LRP10	26020	NM_014045	low density lipoprotein receptor-related protein 10	0.0446888	0.202333	1.137 Down	0.0446888	0.738607	1.056 Down	0.0446888	0.0425182	1.200 Down
